# Supplementary material for: Novel Cytotoxic Sesquiterpene Coumarin Ethers and Sulfur-Containing Compounds from the Roots of Ferula turcica
Source: Molecules. 2023 Jul 28;28(15):5733. doi: 10.3390/molecules28155733 (PMC10420993; doi:10.3390/molecules28155733)
Supplement: Supplementary file 1 [file molecules-28-05733-s001.zip]

Archive with 1 entries (1 files):
- molecules-2519715-supplementary.pdf
